# Supplementary material for: Tarsus length as a simple and robust candidate for early sex determination in partridges across contrasting growing contexts: a case study in Rock partridge (Alectoris graeca Meisner, 1804)
Source: Vet Anim Sci. 2026 Apr 12;32:100657. doi: 10.1016/j.vas.2026.100657 (PMC13101291; doi:10.1016/j.vas.2026.100657)
Supplement: Supplementary file 2 [file mmc2.zip]

Archive with 16 entries (16 files):
- Discriminant analysis of sex in A-graeca.R
- DS/DS_30_28.xlsx
- DS/DS_30_42.xlsx
- DS/DS_70_28.xlsx
- DS/DS_70_42.xlsx
- DS/DS_G1_28.xlsx
- DS/DS_G1_42.xlsx
- DS/DS_G2_28.xlsx
- DS/DS_G2_42.xlsx
- Supplementary Figure Captions.docx
- Supplementary_Figure_S1.tiff
- Supplementary_Figure_S2.tiff
- Supplementary_Figure_S3.tiff
- Supplementary_Figure_S4.tiff
- Supplementary_Figure_S5.tiff
- Supplementary_Figure_S6.tiff
