# Supplementary material for: Tarsus length as a simple and robust candidate for early sex determination in partridges across contrasting growing contexts: a case study in Rock partridge (Alectoris graeca Meisner, 1804)
Source: Vet Anim Sci. 2026 Apr 12;32:100657. doi: 10.1016/j.vas.2026.100657 (PMC13101291; doi:10.1016/j.vas.2026.100657)
Supplement: Supplementary file 2 [file mmc2.zip › Discriminant analysis of sex in A-graeca.R]

####################           PLOT           #################################
################################################################################
#####     Discriminant analysis of sex in Alectoris graeca                #####
#####       (MASS::lda, D > 0 = FEMALE)                                   #####
################################################################################

## ===============================================================
## 0. PACKAGES
## ===============================================================
if (!require("readxl"))   install.packages("readxl")
if (!require("MASS"))     install.packages("MASS")
if (!require("ggplot2"))  install.packages("ggplot2")
if (!require("boot"))     install.packages("boot")
if (!require("biotools")) install.packages("biotools")
if (!require("officer"))  install.packages("officer")
if (!require("flextable"))install.packages("flextable")

library(readxl)
library(MASS)
library(ggplot2)
library(boot)
library(biotools)
library(officer)
library(flextable)

# choose Directory
choose_wd <- function() {
  if (!requireNamespace("rstudioapi", quietly = TRUE)) {
    stop("Package 'rstudioapi' is required but not installed.")
  }
  if (!rstudioapi::isAvailable()) {
    stop("rstudioapi is not available (are you in RStudio?).")
  }
  
  dir <- rstudioapi::selectDirectory()
  if (is.null(dir) || dir == "") {
    message("No directory selected.")
    return(invisible(NULL))
  }
  
  setwd(dir)
  
  # If the function exists (RStudio recent enough), update the Files pane
  if (rstudioapi::hasFun("filesPaneNavigate")) {
    rstudioapi::filesPaneNavigate(dir)
  }
  
  message("✔ Working directory set to: ", getwd())
}

choose_wd()

## ===============================================================
## 1. SUPPORT FUNCTIONS
## ===============================================================

## 1.1 Wilks' Lambda from lda object
wilks_from_lda <- function(lda_mod) {
  lambda_vals <- lda_mod$svd^2
  wilks <- prod(1 / (1 + lambda_vals))
  return(wilks)
}

## 1.2 "Tolerance" check (collinearity)
check_tolerance <- function(df, vars, tol = 0.001) {
  if (length(vars) < 2) return(TRUE)
  X <- df[, vars, drop = FALSE]
  R <- try(cor(X, use = "pairwise.complete.obs"), silent = TRUE)
  if (inherits(R, "try-error")) return(FALSE)
  invR <- try(solve(R), silent = TRUE)
  if (inherits(invR, "try-error")) return(FALSE)
  tol_vals <- 1 / diag(invR)
  all(tol_vals >= tol)
}

## 1.3 Minimum tolerance value for a set of variables
min_tolerance_val <- function(df, vars) {
  if (length(vars) < 2) return(NA_real_)
  X <- df[, vars, drop = FALSE]
  R <- try(cor(X, use = "pairwise.complete.obs"), silent = TRUE)
  if (inherits(R, "try-error")) return(NA_real_)
  invR <- try(solve(R), silent = TRUE)
  if (inherits(invR, "try-error")) return(NA_real_)
  tol_vals <- 1 / diag(invR)
  min(tol_vals)
}

## 1.4 p-value formatting (paper style)
format_p <- function(p) {
  if (is.na(p)) return("NA")
  if (p < 0.001) return("<0.001")
  sprintf("%.3f", p)
}

## ===============================================================
## 2. STEPWISE LDA (SPSS-LIKE F-enter / F-remove LOGIC)
## ===============================================================

stepwise_LDA_spss <- function(data_G1,
                              traits_all,
                              F_enter = 4.0,
                              F_remove = 3.9,
                              tol = 0.001,
                              verbose = TRUE,
                              max_steps = 200) {
  data_G1$Sex <- as.factor(data_G1$Sex)
  classes <- levels(data_G1$Sex)
  if (length(classes) != 2) {
    stop("stepwise_LDA_spss is designed for 2 groups (e.g. F and M).")
  }
  
  N <- nrow(data_G1)
  k <- length(classes)
  priors_equal <- rep(1/k, k)
  
  selected  <- character(0)
  remaining <- traits_all
  
  if (verbose) {
    cat("\n=============================================\n")
    cat("   STEPWISE LDA (SPSS-like: F-enter/F-remove)\n")
    cat("=============================================\n\n")
    cat("Initial candidate traits:\n")
    print(traits_all)
    cat("\nF to enter =", F_enter, "   F to remove =", F_remove,
        "   Tolerance =", tol, "\n\n")
  }
  
  step <- 0
  
  repeat {
    step <- step + 1
    if (step > max_steps) {
      warning("Reached max_steps in stepwise_LDA_spss: forced stop.")
      break
    }
    
    changed <- FALSE
    
    ## =========================
    ## 1) FORWARD STEP: ENTER
    ## =========================
    if (length(remaining) > 0) {
      if (verbose) cat(">>> FORWARD STEP\n")
      
      results_fwd <- data.frame(
        Var           = remaining,
        Wilks_full    = NA_real_,
        Wilks_minus   = NA_real_,
        Partial_Wilks = NA_real_,
        F             = NA_real_,
        df1           = NA_integer_,
        df2           = NA_integer_,
        Tol_min       = NA_real_,
        stringsAsFactors = FALSE
      )
      
      ## base model (selected only)
      if (length(selected) > 0) {
        form_minus_base <- as.formula(
          paste("Sex ~", paste(selected, collapse = " + "))
        )
        lda_minus_base <- MASS::lda(form_minus_base,
                                    data  = data_G1[, c("Sex", selected)],
                                    prior = priors_equal)
        wilks_minus_base <- wilks_from_lda(lda_minus_base)
      } else {
        wilks_minus_base <- 1
      }
      
      p_full_base <- length(selected) + 1
      
      for (i in seq_along(remaining)) {
        v <- remaining[i]
        vars_try <- c(selected, v)
        
        if (!check_tolerance(data_G1, vars_try, tol = tol)) {
          if (verbose) {
            cat(" -", v, ": model discarded due to collinearity (tolerance <", tol, ")\n")
          }
          next
        }
        
        form_full <- as.formula(
          paste("Sex ~", paste(vars_try, collapse = " + "))
        )
        lda_full <- try(
          MASS::lda(form_full,
                    data  = data_G1[, c("Sex", vars_try)],
                    prior = priors_equal),
          silent = TRUE
        )
        if (inherits(lda_full, "try-error")) {
          if (verbose) {
            cat(" -", v, ": unable to estimate LDA (collinearity/zero variance?)\n")
          }
          next
        }
        
        wilks_full <- wilks_from_lda(lda_full)
        
        if (length(selected) > 0) {
          wilks_minus <- wilks_minus_base
        } else {
          wilks_minus <- 1
        }
        
        lambda_partial <- wilks_full / wilks_minus
        
        df1 <- 1
        df2 <- N - p_full_base - 1
        if (df2 <= 0) {
          F_v <- NA_real_
        } else {
          F_v <- ((1 - lambda_partial) / lambda_partial) * (df2 / df1)
        }
        
        tol_min <- min_tolerance_val(data_G1, vars_try)
        
        results_fwd$Wilks_full[i]    <- wilks_full
        results_fwd$Wilks_minus[i]   <- wilks_minus
        results_fwd$Partial_Wilks[i] <- lambda_partial
        results_fwd$F[i]             <- F_v
        results_fwd$df1[i]           <- df1
        results_fwd$df2[i]           <- df2
        results_fwd$Tol_min[i]       <- tol_min
      }
      
      results_fwd <- results_fwd[!is.na(results_fwd$F), ]
      
      if (verbose && nrow(results_fwd) > 0) {
        cat("   F_enter and statistics for all candidate variables:\n")
        cat("   Var        Wilks(full)  Wilks(minus) Partial Wilks  F        df1  df2   Tol(min)\n")
        for (ii in seq_len(nrow(results_fwd))) {
          cat(sprintf(
            "   %-10s %11.4f %11.4f %13.4f %9.3f %4d %4d %8s\n",
            results_fwd$Var[ii],
            results_fwd$Wilks_full[ii],
            results_fwd$Wilks_minus[ii],
            results_fwd$Partial_Wilks[ii],
            results_fwd$F[ii],
            results_fwd$df1[ii],
            results_fwd$df2[ii],
            ifelse(is.na(results_fwd$Tol_min[ii]),
                   "NA",
                   sprintf("%.4f", results_fwd$Tol_min[ii]))
          ))
        }
        cat("\n")
      }
      
      if (nrow(results_fwd) > 0) {
        results_fwd <- results_fwd[order(-results_fwd$F), ]
        best_var <- results_fwd$Var[1]
        best_F   <- results_fwd$F[1]
        
        if (verbose) {
          cat("   Best candidate to enter:", best_var, "\n")
          cat("   Partial F (enter) =", round(best_F, 3), "\n")
        }
        
        if (!is.na(best_F) && best_F >= F_enter) {
          selected  <- c(selected, best_var)
          remaining <- setdiff(remaining, best_var)
          changed   <- TRUE
          
          if (verbose) {
            cat("   ✔ Variable ENTERED:", best_var, "\n")
            cat("   ✔ Currently selected variables:\n")
            print(selected)
            cat("\n")
          }
        } else {
          if (verbose) cat("   No variable meets the F_enter criterion.\n\n")
        }
      } else if (verbose) {
        cat("   No valid forward model.\n\n")
      }
    } # end forward
    
    ## ========================================
    ## 2) BACKWARD STEP: REMOVE (if needed)
    ## ========================================
    if (length(selected) > 1) {
      if (verbose) cat(">>> BACKWARD STEP\n")
      
      form_full <- as.formula(
        paste("Sex ~", paste(selected, collapse = " + "))
      )
      lda_full <- MASS::lda(form_full,
                            data  = data_G1[, c("Sex", selected)],
                            prior = priors_equal)
      wilks_full <- wilks_from_lda(lda_full)
      p_full     <- length(selected)
      
      F_remove_df <- data.frame(
        Var           = selected,
        Wilks_full    = wilks_full,
        Wilks_minus   = NA_real_,
        Partial_Wilks = NA_real_,
        F             = NA_real_,
        df1           = NA_integer_,
        df2           = NA_integer_,
        Tol_min       = NA_real_,
        stringsAsFactors = FALSE
      )
      
      for (j in seq_along(selected)) {
        vars_minus <- selected[-j]
        if (length(vars_minus) == 0) next
        
        if (!check_tolerance(data_G1, vars_minus, tol = tol)) next
        
        form_minus <- as.formula(
          paste("Sex ~", paste(vars_minus, collapse = " + "))
        )
        lda_minus <- MASS::lda(form_minus,
                               data  = data_G1[, c("Sex", vars_minus)],
                               prior = priors_equal)
        wilks_minus <- wilks_from_lda(lda_minus)
        
        lambda_partial <- wilks_full / wilks_minus
        
        df1 <- 1
        df2 <- N - p_full - 1
        if (df2 <= 0) {
          F_j <- NA_real_
        } else {
          F_j <- ((1 - lambda_partial) / lambda_partial) * (df2 / df1)
        }
        
        tol_min <- min_tolerance_val(data_G1, vars_minus)
        
        F_remove_df$Wilks_minus[j]   <- wilks_minus
        F_remove_df$Partial_Wilks[j] <- lambda_partial
        F_remove_df$F[j]             <- F_j
        F_remove_df$df1[j]           <- df1
        F_remove_df$df2[j]           <- df2
        F_remove_df$Tol_min[j]       <- tol_min
      }
      
      if (all(is.na(F_remove_df$F))) {
        if (verbose) cat("   No F-remove statistics could be computed.\n\n")
      } else {
        if (verbose) {
          cat("   F_remove and statistics for all variables in the model:\n")
          cat("   Var        Wilks(full)  Wilks(minus) Partial Wilks  F        df1  df2   Tol(min)\n")
          for (jj in seq_len(nrow(F_remove_df))) {
            cat(sprintf(
              "   %-10s %11.4f %11.4f %13.4f %9.3f %4d %4d %8s\n",
              F_remove_df$Var[jj],
              F_remove_df$Wilks_full[jj],
              F_remove_df$Wilks_minus[jj],
              F_remove_df$Partial_Wilks[jj],
              F_remove_df$F[jj],
              F_remove_df$df1[jj],
              F_remove_df$df2[jj],
              ifelse(is.na(F_remove_df$Tol_min[jj]),
                     "NA",
                     sprintf("%.4f", F_remove_df$Tol_min[jj]))
            ))
          }
          cat("\n")
        }
        
        j_min_row <- which.min(F_remove_df$F)
        min_F   <- F_remove_df$F[j_min_row]
        var_min <- F_remove_df$Var[j_min_row]
        
        if (verbose) {
          cat("   Least significant variable in the model:", var_min, "\n")
          cat("   Partial F (remove) =", round(min_F, 3), "\n")
        }
        
        if (!is.na(min_F) && min_F < F_remove) {
          if (verbose) cat("   ✔ Variable REMOVED:", var_min, "\n\n")
          selected   <- setdiff(selected, var_min)
          remaining  <- union(remaining, var_min)
          changed    <- TRUE
        } else if (verbose) {
          cat("   No variable meets the removal criterion.\n\n")
        }
      }
    } # end backward
    
    if (!changed) {
      if (verbose) {
        cat(">>> No further changes: stepwise procedure completed.\n\n")
        cat("Final selected variables:\n")
        print(selected)
        cat("\n")
      }
      break
    }
  } # repeat
  
  return(selected)
}

## ===============================================================
## 3. LDA PIPELINE – TRAINING REALE + JACKKNIFE + BOOTSTRAP G1+G2
## ===============================================================

run_LDA_pipeline <- function(data_G1, data_G2, traits, label = "") {
  
  cat("\n=============================================\n")
  cat("   LDA PIPELINE -", label, "\n")
  cat("=============================================\n\n")
  
  data_G1$Sex <- as.factor(data_G1$Sex)
  data_G2$Sex <- as.factor(data_G2$Sex)
  
  lda_data_G1 <- data_G1[, c("Sex", traits)]
  lda_data_G2 <- data_G2[, c("Sex", traits)]
  
  lda_data_G2$Sex <- factor(lda_data_G2$Sex, levels = levels(lda_data_G1$Sex))
  
  k <- length(levels(lda_data_G1$Sex))
  priors_equal <- rep(1/k, k)
  
  lev <- levels(lda_data_G1$Sex)
  if ("F" %in% lev) {
    female_lev <- "F"
    male_lev   <- lev[lev != "F"][1]
  } else {
    female_lev <- lev[1]
    male_lev   <- lev[2]
  }
  
  cat("→ Classes (Sex):", levels(lda_data_G1$Sex), "\n")
  cat("→ Equal priors:", priors_equal, "\n")
  cat("→ male_lev =", male_lev, ", female_lev =", female_lev, "\n\n")
  
  ## Box's M
  cat("▶ Box's M test for homogeneity of covariance matrices:\n")
  if (length(traits) > 1) {
    boxM_res <- biotools::boxM(lda_data_G1[, traits, drop = FALSE],
                               lda_data_G1$Sex)
    print(boxM_res)
    cat("  (conservative significance threshold p = 0.01)\n\n")
  } else {
    cat("  Box's M not computed: with a single variable only variances can be compared.\n\n")
    boxM_res <- NA
  }
  
  ## LDA modello training
  form <- as.formula(paste("Sex ~", paste(traits, collapse = " + ")))
  
  lda_model_G1 <- MASS::lda(form,
                            data  = lda_data_G1,
                            prior = priors_equal)
  
  cat("▶ LDA model (training sample -", label, ")\n")
  print(lda_model_G1)
  cat("\n")
  
  ## Canonical raw (MASS)
  lambda_vals   <- lda_model_G1$svd^2
  can_cor       <- lda_model_G1$svd / sqrt(1 + lda_model_G1$svd^2)
  wilks_lambda  <- prod(1 / (1 + lambda_vals))
  
  cat("▶ Canonical correlations (r):\n")
  print(can_cor)
  cat("\n")
  cat("▶ Global Wilks' Lambda:", round(wilks_lambda, 4), "\n\n")
  
  ## -----------------------------------------------
  ## Stratified bootstrap su G1 (training)
  ## statistic = c(acc_tot, acc_M, acc_F)
  ## -----------------------------------------------
  cat("▶ Stratified bootstrap (1000 iterations) on training sample -", label, "\n")
  
  boot_LDA_G1 <- function(data, indices) {
    idx_M <- which(data$Sex == male_lev)
    idx_F <- which(data$Sex == female_lev)
    
    if (length(idx_M) == 0 || length(idx_F) == 0) {
      return(c(NA, NA, NA))
    }
    
    smp_M <- sample(idx_M, length(idx_M), replace = TRUE)
    smp_F <- sample(idx_F, length(idx_F), replace = TRUE)
    
    sampled_data <- data[c(smp_M, smp_F), ]
    
    model <- MASS::lda(form,
                       data  = sampled_data,
                       prior = priors_equal)
    pred <- predict(model, sampled_data)$class
    
    acc_tot <- mean(pred == sampled_data$Sex)
    
    idx_M2 <- sampled_data$Sex == male_lev
    idx_F2 <- sampled_data$Sex == female_lev
    
    acc_M <- mean(pred[idx_M2] == sampled_data$Sex[idx_M2])
    acc_F <- mean(pred[idx_F2] == sampled_data$Sex[idx_F2])
    
    c(acc_tot, acc_M, acc_F)
  }
  
  set.seed(123)
  boot_results_G1 <- boot::boot(data = lda_data_G1,
                                statistic = boot_LDA_G1,
                                R = 1000)
  
  tG1 <- boot_results_G1$t
  if (!is.matrix(tG1)) tG1 <- cbind(tG1)
  
  accG1_tot <- tG1[, 1]
  accG1_M   <- tG1[, 2]
  accG1_F   <- tG1[, 3]
  
  mean_accG1_tot <- mean(accG1_tot, na.rm = TRUE)
  mean_accG1_M   <- mean(accG1_M,   na.rm = TRUE)
  mean_accG1_F   <- mean(accG1_F,   na.rm = TRUE)
  
  ciG1_tot <- if (sum(!is.na(accG1_tot)) >= 2) {
    stats::quantile(accG1_tot, probs = c(0.025, 0.975), na.rm = TRUE)
  } else c(NA_real_, NA_real_)
  
  n_M_G1 <- sum(lda_data_G1$Sex == male_lev)
  n_F_G1 <- sum(lda_data_G1$Sex == female_lev)
  
  M_corr_G1 <- accG1_M * n_M_G1
  F_corr_G1 <- accG1_F * n_F_G1
  
  mean_M_corr_G1 <- mean(M_corr_G1, na.rm = TRUE)
  mean_F_corr_G1 <- mean(F_corr_G1, na.rm = TRUE)
  
  ci_M_corr_G1 <- if (sum(!is.na(M_corr_G1)) >= 2) {
    stats::quantile(M_corr_G1, probs = c(0.025, 0.975), na.rm = TRUE)
  } else c(NA_real_, NA_real_)
  
  ci_F_corr_G1 <- if (sum(!is.na(F_corr_G1)) >= 2) {
    stats::quantile(F_corr_G1, probs = c(0.025, 0.975), na.rm = TRUE)
  } else c(NA_real_, NA_real_)
  
  cat("   - Mean accuracy (bootstrap, training sample, overall):",
      round(mean_accG1_tot * 100, 2), "%\n")
  cat("   - Mean accuracy (bootstrap, training sample, M):",
      round(mean_accG1_M * 100, 2), "%\n")
  cat("   - Mean accuracy (bootstrap, training sample, F):",
      round(mean_accG1_F * 100, 2), "%\n")
  if (!any(is.na(ciG1_tot))) {
    cat("   - 95% CI (bootstrap, training sample, overall):",
        round(ciG1_tot[1] * 100, 2), "% -",
        round(ciG1_tot[2] * 100, 2), "%\n")
  } else {
    cat("   - 95% CI (bootstrap, training sample, overall): NA\n")
  }
  cat("   - Mean #correct M (bootstrap, training):",
      round(mean_M_corr_G1, 2), "su", n_M_G1,
      " [95% CI:", round(ci_M_corr_G1[1], 2), "–", round(ci_M_corr_G1[2], 2), "]\n")
  cat("   - Mean #correct F (bootstrap, training):",
      round(mean_F_corr_G1, 2), "su", n_F_G1,
      " [95% CI:", round(ci_F_corr_G1[1], 2), "–", round(ci_F_corr_G1[2], 2), "]\n\n")
  
  ## -----------------------------------------------
  ## Jackknife G1
  ## -----------------------------------------------
  cat("▶ Jackknife cross-validation (LOOCV) on training sample -", label, "\n")
  
  lda_cv_G1 <- MASS::lda(form,
                         data  = lda_data_G1,
                         prior = priors_equal,
                         CV    = TRUE)
  
  pred_cv_G1 <- lda_cv_G1$class
  jackknife_accuracy_G1 <- mean(pred_cv_G1 == lda_data_G1$Sex)
  
  cat("   - Jackknife accuracy (training sample):",
      round(jackknife_accuracy_G1 * 100, 2), "%\n")
  
  conf_matrix_cv_G1 <- table(Predicted = pred_cv_G1,
                             Actual    = lda_data_G1$Sex)
  cat("   - Confusion matrix (Jackknife, training sample):\n")
  print(conf_matrix_cv_G1)
  cat("\n")
  
  ## -----------------------------------------------
  ## Test esterno G2
  ## -----------------------------------------------
  cat("▶ Final test on external test sample -", label, "\n")
  
  test_pred_G2 <- predict(lda_model_G1, newdata = lda_data_G2)$class
  test_accuracy_G2 <- mean(test_pred_G2 == lda_data_G2$Sex)
  
  cat("   - Test accuracy (external test sample, overall):",
      round(test_accuracy_G2 * 100, 2), "%\n")
  
  conf_matrix_G2 <- table(Predicted = test_pred_G2,
                          Actual    = lda_data_G2$Sex)
  cat("   - Confusion matrix (external test sample):\n")
  print(conf_matrix_G2)
  cat("\n")
  
  ## -----------------------------------------------
  ## Stratified bootstrap su G2 (modello fissato)
  ## statistic = c(acc_tot, acc_M, acc_F)
  ## -----------------------------------------------
  cat("▶ Stratified bootstrap (1000 iterations) on external test sample -", label, "\n")
  
  boot_LDA_G2 <- function(data, indices) {
    idx_M <- which(data$Sex == male_lev)
    idx_F <- which(data$Sex == female_lev)
    
    if (length(idx_M) == 0 || length(idx_F) == 0) {
      return(c(NA, NA, NA))
    }
    
    smp_M <- sample(idx_M, length(idx_M), replace = TRUE)
    smp_F <- sample(idx_F, length(idx_F), replace = TRUE)
    
    sampled_data <- data[c(smp_M, smp_F), ]
    
    pred <- predict(lda_model_G1, newdata = sampled_data)$class
    
    acc_tot <- mean(pred == sampled_data$Sex)
    
    idx_M2 <- sampled_data$Sex == male_lev
    idx_F2 <- sampled_data$Sex == female_lev
    
    acc_M <- mean(pred[idx_M2] == sampled_data$Sex[idx_M2])
    acc_F <- mean(pred[idx_F2] == sampled_data$Sex[idx_F2])
    
    c(acc_tot, acc_M, acc_F)
  }
  
  set.seed(456)
  boot_results_G2 <- boot::boot(data = lda_data_G2,
                                statistic = boot_LDA_G2,
                                R = 1000)
  
  tG2 <- boot_results_G2$t
  if (!is.matrix(tG2)) tG2 <- cbind(tG2)
  
  accG2_tot <- tG2[, 1]
  accG2_M   <- tG2[, 2]
  accG2_F   <- tG2[, 3]
  
  mean_accG2_tot <- mean(accG2_tot, na.rm = TRUE)
  mean_accG2_M   <- mean(accG2_M,   na.rm = TRUE)
  mean_accG2_F   <- mean(accG2_F,   na.rm = TRUE)
  
  ciG2_tot <- if (sum(!is.na(accG2_tot)) >= 2) {
    stats::quantile(accG2_tot, probs = c(0.025, 0.975), na.rm = TRUE)
  } else c(NA_real_, NA_real_)
  
  n_M_G2 <- sum(lda_data_G2$Sex == male_lev)
  n_F_G2 <- sum(lda_data_G2$Sex == female_lev)
  
  M_corr_G2 <- accG2_M * n_M_G2
  F_corr_G2 <- accG2_F * n_F_G2
  
  mean_M_corr_G2 <- mean(M_corr_G2, na.rm = TRUE)
  mean_F_corr_G2 <- mean(F_corr_G2, na.rm = TRUE)
  
  ci_M_corr_G2 <- if (sum(!is.na(M_corr_G2)) >= 2) {
    stats::quantile(M_corr_G2, probs = c(0.025, 0.975), na.rm = TRUE)
  } else c(NA_real_, NA_real_)
  
  ci_F_corr_G2 <- if (sum(!is.na(F_corr_G2)) >= 2) {
    stats::quantile(F_corr_G2, probs = c(0.025, 0.975), na.rm = TRUE)
  } else c(NA_real_, NA_real_)
  
  cat("   - Mean accuracy (bootstrap, external test sample, overall):",
      round(mean_accG2_tot * 100, 2), "%\n")
  cat("   - Mean accuracy (bootstrap, external test sample, M):",
      round(mean_accG2_M * 100, 2), "%\n")
  cat("   - Mean accuracy (bootstrap, external test sample, F):",
      round(mean_accG2_F * 100, 2), "%\n")
  if (!any(is.na(ciG2_tot))) {
    cat("   - 95% CI (bootstrap, external test sample, overall):",
        round(ciG2_tot[1] * 100, 2), "% -",
        round(ciG2_tot[2] * 100, 2), "%\n")
  } else {
    cat("   - 95% CI (bootstrap, external test sample, overall): NA\n")
  }
  cat("   - Mean #correct M (bootstrap, external test):",
      round(mean_M_corr_G2, 2), "su", n_M_G2,
      " [95% CI:", round(ci_M_corr_G2[1], 2), "–", round(ci_M_corr_G2[2], 2), "]\n")
  cat("   - Mean #correct F (bootstrap, external test):",
      round(mean_F_corr_G2, 2), "su", n_F_G2,
      " [95% CI:", round(ci_F_corr_G2[1], 2), "–", round(ci_F_corr_G2[2], 2), "]\n\n")
  
  invisible(list(
    lda_model_G1          = lda_model_G1,
    boxM                  = boxM_res,
    canonical_cor         = can_cor,
    wilks_lambda          = wilks_lambda,
    bootstrap_G1          = boot_results_G1,
    jackknife_pred_G1     = pred_cv_G1,
    jackknife_accuracy_G1 = jackknife_accuracy_G1,
    test_pred_G2          = test_pred_G2,
    test_accuracy_G2      = test_accuracy_G2,
    bootstrap_G2          = boot_results_G2,
    Sex_G1                = lda_data_G1$Sex,
    Sex_G2                = lda_data_G2$Sex
  ))
}

## ===============================================================
## 4. LDA SUMMARY – PAPER-READY (D > 0 = FEMALE)
##    Canonical & Wilks: RAW (MASS) + SPSS-like
## ===============================================================

lda_table_stats_paper <- function(data_G1, data_G2, traits, label = "") {
  data_G1$Sex <- as.factor(data_G1$Sex)
  data_G2$Sex <- as.factor(data_G2$Sex)
  
  G1 <- data_G1[, c("Sex", traits)]
  G2 <- data_G2[, c("Sex", traits)]
  
  k <- length(levels(G1$Sex))
  priors_equal <- rep(1/k, k)
  
  form   <- as.formula(paste("Sex ~", paste(traits, collapse = " + ")))
  lda_mod <- MASS::lda(form, data = G1, prior = priors_equal)
  
  ## coeff raw
  ld_raw <- lda_mod$scaling[, 1]
  if (is.null(names(ld_raw))) names(ld_raw) <- traits
  
  ## orient D > 0 = F
  X   <- as.matrix(G1[, traits, drop = FALSE])
  y   <- G1$Sex
  lev <- levels(y)
  
  if ("F" %in% lev) {
    female_lev <- "F"
    male_lev   <- lev[lev != "F"][1]
  } else {
    female_lev <- lev[1]
    male_lev   <- lev[2]
  }
  
  ld1_scores_raw <- as.numeric(X %*% ld_raw)
  mean_by_sex <- tapply(ld1_scores_raw, y, mean)
  
  sign_mult <- if (mean_by_sex[female_lev] > mean_by_sex[male_lev]) 1 else -1
  w_paper   <- ld_raw * sign_mult
  
  mu_F <- colMeans(G1[G1$Sex == female_lev, traits, drop = FALSE])
  mu_M <- colMeans(G1[G1$Sex == male_lev,   traits, drop = FALSE])
  
  m_mid <- 0.5 * (as.numeric(mu_F) + as.numeric(mu_M))
  names(m_mid) <- traits
  
  intercept <- -sum(w_paper[traits] * m_mid[traits])
  
  comp_str <- sapply(traits, function(v) {
    sprintf("%+ .3f(%s)", w_paper[v], v)
  })
  discrim_fun <- paste(
    "D =",
    paste(comp_str, collapse = " "),
    sprintf("%+ .3f", intercept)
  )
  
  ## Canonical & Wilks raw
  lambda_vals          <- lda_mod$svd^2
  can_cor_raw_vec      <- lda_mod$svd / sqrt(1 + lda_mod$svd^2)
  wilks_raw            <- prod(1 / (1 + lambda_vals))
  canonical_raw        <- can_cor_raw_vec[1]
  canonical_from_w_raw <- sqrt(1 - wilks_raw)
  
  ## Canonical & Wilks SPSS-like (eta^2 su LD1)
  ld1_scores <- as.numeric(predict(lda_mod)$x[, 1])
  grand_mean <- mean(ld1_scores)
  group_means <- tapply(ld1_scores, G1$Sex, mean)
  group_sizes <- table(G1$Sex)
  
  ss_total   <- sum((ld1_scores - grand_mean)^2)
  ss_between <- sum(group_sizes * (group_means - grand_mean)^2)
  
  eta2_SPSS <- if (ss_total > 0) ss_between / ss_total else NA_real_
  canonical_SPSS <- if (!is.na(eta2_SPSS)) sqrt(eta2_SPSS) else NA_real_
  wilks_SPSS     <- if (!is.na(canonical_SPSS)) 1 - canonical_SPSS^2 else NA_real_
  
  ## p-values
  n <- nrow(G1)
  p <- length(traits)
  g <- length(levels(G1$Sex))
  df <- p * (g - 1)
  
  chi_sq_raw <- -(n - 1 - (p + g) / 2) * log(wilks_raw)
  p_val_raw  <- pchisq(chi_sq_raw, df = df, lower.tail = FALSE)
  
  if (!is.na(wilks_SPSS) && wilks_SPSS > 0 && wilks_SPSS < 1) {
    chi_sq_SPSS <- -(n - 1 - (p + g) / 2) * log(wilks_SPSS)
    p_val_SPSS  <- pchisq(chi_sq_SPSS, df = df, lower.tail = FALSE)
  } else {
    chi_sq_SPSS <- NA_real_
    p_val_SPSS  <- NA_real_
  }
  
  ## Jackknife per tabella
  lda_cv  <- MASS::lda(form, data = G1, prior = priors_equal, CV = TRUE)
  pred_cv <- lda_cv$class
  tab_cv  <- table(Predicted = pred_cv, Actual = G1$Sex)
  
  perc_M_G1 <- 100 * tab_cv[male_lev,   male_lev]   / sum(tab_cv[, male_lev])
  perc_F_G1 <- 100 * tab_cv[female_lev, female_lev] / sum(tab_cv[, female_lev])
  
  ## Test G2 per tabella
  pred_G2 <- predict(lda_mod, newdata = G2)$class
  tab_G2  <- table(Predicted = pred_G2, Actual = G2$Sex)
  
  perc_M_G2 <- 100 * tab_G2[male_lev,   male_lev]   / sum(tab_G2[, male_lev])
  perc_F_G2 <- 100 * tab_G2[female_lev, female_lev] / sum(tab_G2[, female_lev])
  
  res <- list(
    label                  = label,
    traits                 = traits,
    
    discrim_fun            = discrim_fun,
    
    canonical_r_raw        = canonical_raw,
    canonical_r_from_w_raw = canonical_from_w_raw,
    wilks_lambda_raw       = wilks_raw,
    p_value_raw            = p_val_raw,
    
    canonical_r_spss       = canonical_SPSS,
    wilks_lambda           = wilks_SPSS,
    p_value                = p_val_SPSS,
    canonical_r            = canonical_SPSS,
    
    LD_raw                 = ld_raw,
    coeff_paper            = w_paper,
    intercept              = intercept,
    
    perc_M_G1              = round(perc_M_G1, 1),
    perc_F_G1              = round(perc_F_G1, 1),
    perc_M_G2              = round(perc_M_G2, 1),
    perc_F_G2              = round(perc_F_G2, 1),
    n_M_G1                 = sum(G1$Sex == male_lev),
    n_F_G1                 = sum(G1$Sex == female_lev),
    n_M_G2                 = sum(G2$Sex == male_lev),
    n_F_G2                 = sum(G2$Sex == female_lev)
  )
  
  return(res)
}

print_lda_table_paper <- function(res) {
  cat("\n=============================================\n")
  cat("   LDA SUMMARY (PAPER-READY) -", res$label, "\n")
  cat("   Convention: D > 0 = female\n")
  cat("=============================================\n\n")
  
  cat("▶ Discriminant function (paper-ready):\n")
  cat("   ", res$discrim_fun, "\n\n")
  
  cat("▶ LD1 raw coefficients (MASS::lda$scaling):\n")
  print(round(res$LD_raw, 3)); cat("\n")
  
  cat("▶ Coefficients used in D (sign oriented, MASS scale):\n")
  print(round(res$coeff_paper, 3))
  cat("   Intercept:", sprintf("%.3f", res$intercept), "\n\n")
  
  cat("▶ Canonical correlation (r) – MASS (raw / SVD): ",
      sprintf("%.2f", res$canonical_r_raw), "\n")
  cat("▶ Canonical correlation (r) – from Wilks raw: ",
      sprintf("%.2f", res$canonical_r_from_w_raw), "\n")
  cat("▶ Canonical correlation (r) – SPSS-like (reported): ",
      ifelse(is.na(res$canonical_r), "NA", sprintf("%.2f", res$canonical_r)), "\n\n")
  
  cat("▶ Wilks' Lambda (raw, MASS / SVD): ",
      sprintf("%.3f", res$wilks_lambda_raw), "\n")
  cat("▶ Wilks' Lambda (SPSS-like, reported): ",
      ifelse(is.na(res$wilks_lambda), "NA", sprintf("%.3f", res$wilks_lambda)), "\n")
  
  cat("▶ p-level (raw):      ", format_p(res$p_value_raw), "\n")
  cat("▶ p-level (SPSS-like):", format_p(res$p_value), "\n\n")
  
  cat("▶ Correct classification (training sample – Jackknife)\n")
  cat("  - Males:   ", res$perc_M_G1, "%  (n =", res$n_M_G1, ")\n")
  cat("  - Females: ", res$perc_F_G1, "%  (n =", res$n_F_G1, ")\n\n")
  
  cat("▶ Correct classification (external test sample)\n")
  cat("  - Males:   ", res$perc_M_G2, "%  (n =", res$n_M_G2, ")\n")
  cat("  - Females: ", res$perc_F_G2, "%  (n =", res$n_F_G2, ")\n\n")
  
  cat("---------------------------------------------\n")
}

## ===============================================================
## 5. APPLICATIONS – ALL STEPWISE CASES
## ===============================================================
## Si assume che siano in memoria:
## DS_G1_28, DS_G2_28, DS_G1_42, DS_G2_42,
## DS_70_28, DS_30_28, DS_70_42, DS_30_42

## 5.1 28 DPH – DS_G1_28 / DS_G2_28 – stepwise (full traits)
traits_all_28_step1 <- c("TL", "LW", "TD", "HL", "TW")

step_log_28_step1 <- capture.output(
  selected_28_step1 <- stepwise_LDA_spss(
    data_G1    = DS_G1_28,
    traits_all = traits_all_28_step1,
    F_enter    = 4.0,
    F_remove   = 3.9,
    tol        = 0.001,
    verbose    = TRUE
  )
)
cat(step_log_28_step1, sep = "\n")

pipe_28_step1 <- capture.output(
  results_28_step1 <- run_LDA_pipeline(
    data_G1 = DS_G1_28,
    data_G2 = DS_G2_28,
    traits  = selected_28_step1,
    label   = "28 DPH (stepwise – full dataset)"
  )
)
cat(pipe_28_step1, sep = "\n")

res_tab_28_step1 <- lda_table_stats_paper(
  data_G1 = DS_G1_28,
  data_G2 = DS_G2_28,
  traits  = selected_28_step1,
  label   = "28 DPH (stepwise – full dataset)"
)
print_lda_table_paper(res_tab_28_step1)

## 5.2 42 DPH – DS_G1_42 / DS_G2_42 – stepwise (full traits)
traits_all_42_step1 <- c("TL", "LW", "TD", "HL", "TW")

step_log_42_step1 <- capture.output(
  selected_42_step1 <- stepwise_LDA_spss(
    data_G1    = DS_G1_42,
    traits_all = traits_all_42_step1,
    F_enter    = 4.0,
    F_remove   = 3.9,
    tol        = 0.001,
    verbose    = TRUE
  )
)
cat(step_log_42_step1, sep = "\n")

pipe_42_step1 <- capture.output(
  results_42_step1 <- run_LDA_pipeline(
    data_G1 = DS_G1_42,
    data_G2 = DS_G2_42,
    traits  = selected_42_step1,
    label   = "42 DPH (stepwise – full dataset)"
  )
)
cat(pipe_42_step1, sep = "\n")

res_tab_42_step1 <- lda_table_stats_paper(
  data_G1 = DS_G1_42,
  data_G2 = DS_G2_42,
  traits  = selected_42_step1,
  label   = "42 DPH (stepwise – full dataset)"
)
print_lda_table_paper(res_tab_42_step1)

## 5.3 28 DPH – DS_G1_28 / DS_G2_28 – STEP 2 (TL, LW)
traits_all_28_step2 <- c("TL", "LW")

step_log_28_step2 <- capture.output(
  selected_28_step2 <- stepwise_LDA_spss(
    data_G1    = DS_G1_28,
    traits_all = traits_all_28_step2,
    F_enter    = 4.0,
    F_remove   = 3.9,
    tol        = 0.001,
    verbose    = TRUE
  )
)
cat(step_log_28_step2, sep = "\n")

pipe_28_step2 <- capture.output(
  results_28_step2 <- run_LDA_pipeline(
    data_G1 = DS_G1_28,
    data_G2 = DS_G2_28,
    traits  = selected_28_step2,
    label   = "28 DPH (stepwise – TL, LW)"
  )
)
cat(pipe_28_step2, sep = "\n")

res_tab_28_step2 <- lda_table_stats_paper(
  data_G1 = DS_G1_28,
  data_G2 = DS_G2_28,
  traits  = selected_28_step2,
  label   = "28 DPH (stepwise – TL, LW)"
)
print_lda_table_paper(res_tab_28_step2)

## 5.4 42 DPH – DS_G1_42 / DS_G2_42 – STEP 2 (TL, HL)
traits_all_42_step2 <- c("TL", "HL")

step_log_42_step2 <- capture.output(
  selected_42_step2 <- stepwise_LDA_spss(
    data_G1    = DS_G1_42,
    traits_all = traits_all_42_step2,
    F_enter    = 4.0,
    F_remove   = 3.9,
    tol        = 0.001,
    verbose    = TRUE
  )
)
cat(step_log_42_step2, sep = "\n")

pipe_42_step2 <- capture.output(
  results_42_step2 <- run_LDA_pipeline(
    data_G1 = DS_G1_42,
    data_G2 = DS_G2_42,
    traits  = selected_42_step2,
    label   = "42 DPH (stepwise – TL, HL)"
  )
)
cat(pipe_42_step2, sep = "\n")

res_tab_42_step2 <- lda_table_stats_paper(
  data_G1 = DS_G1_42,
  data_G2 = DS_G2_42,
  traits  = selected_42_step2,
  label   = "42 DPH (stepwise – TL, HL)"
)
print_lda_table_paper(res_tab_42_step2)

## 5.5 28 DPH – 70/30 split (DS_70_28 / DS_30_28) – TL, LW
traits_all_28_70_30 <- c("TL", "LW")

step_log_28_70_30 <- capture.output(
  selected_28_70_30 <- stepwise_LDA_spss(
    data_G1    = DS_70_28,
    traits_all = traits_all_28_70_30,
    F_enter    = 4.0,
    F_remove   = 3.9,
    tol        = 0.001,
    verbose    = TRUE
  )
)
cat(step_log_28_70_30, sep = "\n")

pipe_28_70_30 <- capture.output(
  results_28_70_30 <- run_LDA_pipeline(
    data_G1 = DS_70_28,
    data_G2 = DS_30_28,
    traits  = selected_28_70_30,
    label   = "28 DPH 70/30 split (stepwise)"
  )
)
cat(pipe_28_70_30, sep = "\n")

res_tab_28_70_30 <- lda_table_stats_paper(
  data_G1 = DS_70_28,
  data_G2 = DS_30_28,
  traits  = selected_28_70_30,
  label   = "28 DPH 70/30 split (stepwise)"
)
print_lda_table_paper(res_tab_28_70_30)

## 5.6 42 DPH – 70/30 split (DS_70_42 / DS_30_42) – TL, HL
traits_all_42_70_30 <- c("TL", "HL")

step_log_42_70_30 <- capture.output(
  selected_42_70_30 <- stepwise_LDA_spss(
    data_G1    = DS_70_42,
    traits_all = traits_all_42_70_30,
    F_enter    = 4.0,
    F_remove   = 3.9,
    tol        = 0.001,
    verbose    = TRUE
  )
)
cat(step_log_42_70_30, sep = "\n")

pipe_42_70_30 <- capture.output(
  results_42_70_30 <- run_LDA_pipeline(
    data_G1 = DS_70_42,
    data_G2 = DS_30_42,
    traits  = selected_42_70_30,
    label   = "42 DPH 70/30 split (stepwise)"
  )
)
cat(pipe_42_70_30, sep = "\n")

res_tab_42_70_30 <- lda_table_stats_paper(
  data_G1 = DS_70_42,
  data_G2 = DS_30_42,
  traits  = selected_42_70_30,
  label   = "42 DPH 70/30 split (stepwise)"
)
print_lda_table_paper(res_tab_42_70_30)

## ===============================================================
## 5.b LISTE PER EXPORT
## ===============================================================

stepwise_list <- list(
  step_log_28_step1,
  step_log_42_step1,
  step_log_28_step2,
  step_log_42_step2,
  step_log_28_70_30,
  step_log_42_70_30
)

pipeline_list <- list(
  pipe_28_step1,
  pipe_42_step1,
  pipe_28_step2,
  pipe_42_step2,
  pipe_28_70_30,
  pipe_42_70_30
)

summary_list <- list(
  res_tab_28_step1,
  res_tab_42_step1,
  res_tab_28_step2,
  res_tab_42_step2,
  res_tab_28_70_30,
  res_tab_42_70_30
)

pipeline_obj_list <- list(
  results_28_step1,
  results_42_step1,
  results_28_step2,
  results_42_step2,
  results_28_70_30,
  results_42_70_30
)

## ===============================================================
## 6. EXPORT IN WORD – con bootstrap train + test
## ===============================================================

export_LDA_full_to_word_paper <- function(
    stepwise_list,
    pipeline_list,
    summary_list,
    pipeline_obj_list,
    file = "LDA_SUM_STEPWISE_PAPER_G1G2BOOT_prova_enne.docx"
) {
  doc <- read_docx()
  
  for (i in seq_along(summary_list)) {
    step_log <- stepwise_list[[i]]
    pipe_txt <- pipeline_list[[i]]
    summ     <- summary_list[[i]]
    pipe_obj <- pipeline_obj_list[[i]]
    
    boot_G1 <- pipe_obj$bootstrap_G1
    boot_G2 <- pipe_obj$bootstrap_G2
    
    get_boot_summary <- function(boot_obj) {
      if (is.null(boot_obj)) return(list(mean = NA_real_, ci = c(NA_real_, NA_real_)))
      tvals <- boot_obj$t
      if (!is.matrix(tvals)) tvals <- cbind(tvals)
      acc <- tvals[, 1]
      acc <- acc[!is.na(acc)]
      if (length(acc) < 2) {
        return(list(mean = NA_real_, ci = c(NA_real_, NA_real_)))
      }
      m  <- mean(acc)
      ci <- stats::quantile(acc, probs = c(0.025, 0.975), na.rm = TRUE)
      list(mean = m, ci = ci)
    }
    
    sG1 <- get_boot_summary(boot_G1)
    sG2 <- get_boot_summary(boot_G2)
    
    doc <- body_add_par(doc, paste("LDA MODEL (PAPER-READY) -", summ$label),
                        style = "heading 1")
    
    if (!is.null(step_log)) {
      doc <- body_add_par(doc, "STEPWISE LDA OUTPUT (F-enter / F-remove)", 
                          style = "heading 2")
      for (line in step_log) {
        doc <- body_add_par(doc, line, style = "Normal")
      }
      doc <- body_add_par(doc, "", style = "Normal")
    }
    
    if (!is.null(pipe_txt)) {
      doc <- body_add_par(doc, "LDA PIPELINE OUTPUT", style = "heading 2")
      for (line in pipe_txt) {
        doc <- body_add_par(doc, line, style = "Normal")
      }
      doc <- body_add_par(doc, "", style = "Normal")
    }
    
    doc <- body_add_par(doc, "LDA SUMMARY (PAPER-READY, D > 0 = female)",
                        style = "heading 2")
    
    df <- data.frame(
      Parameter = c(
        "Discriminant function (paper-ready)",
        "LD1 raw coefficients",
        "Coefficients used in D (paper-ready)",
        "Intercept",
        "Canonical r (MASS raw / SVD)",
        "Canonical r (from Wilks raw)",
        "Canonical r (SPSS-like, reported)",
        "Wilks' lambda (MASS raw)",
        "Wilks' lambda (SPSS-like, reported)",
        "p-value (MASS raw)",
        "p-value (SPSS-like, reported)",
        "Train M (%)",
        "Train F (%)",
        "Test M (%)",
        "Test F (%)",
        "Bootstrap train acc (mean, 95% CI)",
        "Bootstrap test acc (mean, 95% CI)"
      ),
      Value = c(
        summ$discrim_fun,
        paste(names(summ$LD_raw), round(summ$LD_raw, 3), collapse = "; "),
        paste(names(summ$coeff_paper), round(summ$coeff_paper, 3), collapse = "; "),
        round(summ$intercept, 3),
        if (is.null(summ$canonical_r_raw) || is.na(summ$canonical_r_raw)) "NA" else sprintf("%.2f", summ$canonical_r_raw),
        if (is.null(summ$canonical_r_from_w_raw) || is.na(summ$canonical_r_from_w_raw)) "NA" else sprintf("%.2f", summ$canonical_r_from_w_raw),
        if (is.null(summ$canonical_r) || is.na(summ$canonical_r)) "NA" else sprintf("%.2f", summ$canonical_r),
        if (is.null(summ$wilks_lambda_raw) || is.na(summ$wilks_lambda_raw)) "NA" else sprintf("%.3f", summ$wilks_lambda_raw),
        if (is.null(summ$wilks_lambda) || is.na(summ$wilks_lambda)) "NA" else sprintf("%.3f", summ$wilks_lambda),
        format_p(summ$p_value_raw),
        format_p(summ$p_value),
        paste0(summ$perc_M_G1, " (n=", summ$n_M_G1, ")"),
        paste0(summ$perc_F_G1, " (n=", summ$n_F_G1, ")"),
        paste0(summ$perc_M_G2, " (n=", summ$n_M_G2, ")"),
        paste0(summ$perc_F_G2, " (n=", summ$n_F_G2, ")"),
        if (is.na(sG1$mean)) {
          "NA"
        } else {
          sprintf("%.2f%% (%.2f–%.2f%%)",
                  100 * sG1$mean,
                  100 * sG1$ci[1],
                  100 * sG1$ci[2])
        },
        if (is.na(sG2$mean)) {
          "NA"
        } else {
          sprintf("%.2f%% (%.2f–%.2f%%)",
                  100 * sG2$mean,
                  100 * sG2$ci[1],
                  100 * sG2$ci[2])
        }
      ),
      stringsAsFactors = FALSE
    )
    
    doc <- body_add_flextable(doc, flextable(df))
    doc <- body_add_par(doc, "", style = "Normal")
    
    is_7030 <- grepl("70/30", summ$label)
    
    if (!is_7030) {
      doc <- body_add_par(doc, "Correct classification (G1 – TRAIN / Jackknife)",
                          style = "heading 3")
      doc <- body_add_par(
        doc,
        sprintf("  - Males:   %.1f %%  (n = %d)", summ$perc_M_G1, summ$n_M_G1),
        style = "Normal"
      )
      doc <- body_add_par(
        doc,
        sprintf("  - Females: %.1f %%  (n = %d)", summ$perc_F_G1, summ$n_F_G1),
        style = "Normal"
      )
      doc <- body_add_par(doc, "", style = "Normal")
      
      doc <- body_add_par(doc, "Correct classification (G2 – TEST)",
                          style = "heading 3")
      doc <- body_add_par(
        doc,
        sprintf("  - Males:   %.1f %%  (n = %d)", summ$perc_M_G2, summ$n_M_G2),
        style = "Normal"
      )
      doc <- body_add_par(
        doc,
        sprintf("  - Females: %.1f %%  (n = %d)", summ$perc_F_G2, summ$n_F_G2),
        style = "Normal"
      )
    } else {
      doc <- body_add_par(doc, "Correct classification (training sample – Jackknife)",
                          style = "heading 3")
      doc <- body_add_par(
        doc,
        sprintf("  - Males:   %.1f %%  (n = %d)", summ$perc_M_G1, summ$n_M_G1),
        style = "Normal"
      )
      doc <- body_add_par(
        doc,
        sprintf("  - Females: %.1f %%  (n = %d)", summ$perc_F_G1, summ$n_F_G1),
        style = "Normal"
      )
      doc <- body_add_par(doc, "", style = "Normal")
      
      doc <- body_add_par(doc, "Correct classification (external test sample)",
                          style = "heading 3")
      doc <- body_add_par(
        doc,
        sprintf("  - Males:   %.1f %%  (n = %d)", summ$perc_M_G2, summ$n_M_G2),
        style = "Normal"
      )
      doc <- body_add_par(
        doc,
        sprintf("  - Females: %.1f %%  (n = %d)", summ$perc_F_G2, summ$n_F_G2),
        style = "Normal"
      )
    }
    
    doc <- body_add_par(doc, "\n", style = "Normal")
  }
  
  print(doc, target = file)
  message("✔ PAPER-READY Word file saved as: ", file)
}

## ===============================================================
## 7. FINAL EXPORT
## ===============================================================

export_LDA_full_to_word_paper(
  stepwise_list     = stepwise_list,
  pipeline_list     = pipeline_list,
  summary_list      = summary_list,
  pipeline_obj_list = pipeline_obj_list,
  file              = "LDA_SUM_STEPWISE_PAPER_G1G2_BOOT_tot.docx"
)

## ===============================================================
## 8. LD1 plots (simple + density) and trait distributions
## ===============================================================

library(ggplot2)
library(reshape2)
library(patchwork)

## --- NEW: facet_wrap with strip on the left --------------------
library(ggh4x)

## --- FONT: Times New Roman (Windows 11) -------------------------
library(showtext)
library(sysfonts)
library(ragg)

font_add("Times New Roman",
         regular    = "times.ttf",
         bold       = "timesbd.ttf",
         italic     = "timesi.ttf",
         bolditalic = "timesbi.ttf")
showtext_auto(enable = TRUE)

theme_set(theme_minimal(base_family = "Times New Roman", base_size = 16))
## ---------------------------------------------------------------

## ---------------------------------------------------------------
## 8.1 Color palette
## ---------------------------------------------------------------

cb_sex_colors <- c(
  "F" = "#E69F00",  # orange
  "M" = "#0072B2"   # blue
)

## ---------------------------------------------------------------
## 8.1-bis Trait units + facet labeller
## ---------------------------------------------------------------

trait_units <- c(
  TL = "mm",
  HL = "mm",
  LW = "g"
)

trait_labeller <- function(trait) {
  trait <- as.character(trait)
  unit  <- trait_units[trait]
  ifelse(is.na(unit), trait, paste0(trait, " (", unit, ")"))
}

## ---------------------------------------------------------------
## 8.2 Helper: LD1 + Sex + cutoff (for basic LD1 use)
## ---------------------------------------------------------------

make_ld1_df <- function(lda_model, data) {
  preds   <- predict(lda_model, newdata = data)
  LD1_raw <- preds$x[, 1]
  Sex     <- factor(data$Sex)
  
  mF_raw <- mean(LD1_raw[Sex == "F"], na.rm = TRUE)
  mM_raw <- mean(LD1_raw[Sex == "M"], na.rm = TRUE)
  
  sign_mult <- if (mF_raw > mM_raw) 1 else -1
  LD1       <- sign_mult * LD1_raw
  
  mF <- mean(LD1[Sex == "F"], na.rm = TRUE)
  mM <- mean(LD1[Sex == "M"], na.rm = TRUE)
  
  cutoff <- mean(c(mF, mM))
  
  df <- data.frame(LD1 = LD1, Sex = Sex)
  
  list(df = df, cutoff = cutoff, sign_mult = sign_mult)
}

## ---------------------------------------------------------------
## 8.2-bis Helper: oriented + centered LD1 with *true* decision
##                 boundary from the LDA predictions
## ---------------------------------------------------------------

make_ld1_pred_df <- function(lda_model, data) {
  preds   <- predict(lda_model, newdata = data)
  LD1_raw <- preds$x[, 1]
  Sex     <- factor(data$Sex)
  Pred    <- factor(preds$class)
  
  ## 1) Orient LD1 so that females tend to have higher scores
  mF_raw <- mean(LD1_raw[Sex == "F"], na.rm = TRUE)
  mM_raw <- mean(LD1_raw[Sex == "M"], na.rm = TRUE)
  sign_mult <- if (mF_raw > mM_raw) 1 else -1
  
  LD1_oriented <- sign_mult * LD1_raw
  
  ## 2) Decision boundary along LD1, derived from predicted classes
  ld1_F_pred <- LD1_oriented[Pred == "F"]
  ld1_M_pred <- LD1_oriented[Pred == "M"]
  
  max_M <- max(ld1_M_pred, na.rm = TRUE)
  min_F <- min(ld1_F_pred, na.rm = TRUE)
  
  cutoff_raw <- (max_M + min_F) / 2
  
  ## 3) Center LD1 so that the decision boundary is at 0
  LD1_centered <- LD1_oriented - cutoff_raw
  
  ## 4) Classification correctness (true Sex vs predicted class)
  Correct <- ifelse(Sex == Pred, "correct", "incorrect")
  Correct <- factor(Correct, levels = c("correct", "incorrect"))
  
  df <- data.frame(
    LD1     = LD1_centered,
    Sex     = Sex,
    Pred    = Pred,
    Correct = Correct
  )
  
  list(
    df         = df,
    cutoff     = 0,
    cutoff_raw = cutoff_raw,
    sign_mult  = sign_mult
  )
}

## ---------------------------------------------------------------
## 8.3 Title helper
## ---------------------------------------------------------------

SHOW_TITLES <- TRUE

make_title <- function(type, dph, group_label, pooled = FALSE) {
  if (!SHOW_TITLES) {
    return(NULL)
  }
  sprintf("%d DPH – %s", dph, group_label)
}

## ---------------------------------------------------------------
## 8.4 Plot functions (LD1 simple, LD1 density, traits)
## ---------------------------------------------------------------

plot_LD1_simple <- function(lda_model, data, title) {
  obj <- make_ld1_pred_df(lda_model, data)
  df  <- obj$df
  
  ggplot(df, aes(x = LD1, y = 0, color = Sex)) +
    geom_point(size = 3, alpha = 0.9) +
    geom_vline(xintercept = 0, linetype = "dashed") +
    scale_color_manual(values = cb_sex_colors) +
    labs(
      title = title,
      x = "Centered LD1 score (cutoff = 0)",
      y = ""
    ) +
    theme(
      axis.text.y  = element_blank(),
      axis.ticks.y = element_blank(),
      legend.title = element_blank()
    )
}

plot_LD1_density <- function(lda_model, data, title) {
  obj    <- make_ld1_pred_df(lda_model, data)
  df     <- obj$df
  cutoff <- obj$cutoff
  
  dens_list <- lapply(levels(df$Sex), function(s) {
    d <- density(df$LD1[df$Sex == s], na.rm = TRUE)
    data.frame(x = d$x, y = d$y, Sex = s)
  })
  dens_df <- do.call(rbind, dens_list)
  dens_df$Sex <- factor(dens_df$Sex, levels = levels(df$Sex))
  
  ggplot() +
    geom_ribbon(
      data = dens_df,
      aes(x = x, ymin = 0, ymax = y, fill = Sex),
      alpha = 0.25
    ) +
    geom_point(
      data = df,
      aes(x = LD1, y = 0, color = Sex),
      size = 3, alpha = 0.9
    ) +
    geom_vline(xintercept = cutoff, linetype = "dashed") +
    scale_color_manual(values = cb_sex_colors) +
    scale_fill_manual(values = cb_sex_colors) +
    labs(
      title = title,
      x = "Centered LD1 score (cutoff = 0)",
      y = ""
    ) +
    theme(
      axis.text.y  = element_blank(),
      axis.ticks.y = element_blank()
    )
}

## ---------------------------------------------------------------
## 8.4.3 Trait distributions (violin + boxplot)
## ---------------------------------------------------------------

plot_traits_by_sex <- function(data, traits, title) {
  df_long <- melt(
    data[, c("Sex", traits)],
    id.vars       = "Sex",
    variable.name = "Trait",
    value.name    = "Value"
  )
  
  ggplot(df_long, aes(x = Sex, y = Value, fill = Sex)) +
    geom_violin(alpha = 0.3, trim = FALSE) +
    geom_boxplot(width = 0.15, outlier.size = 0.5, color = "black") +
    ggh4x::facet_wrap2(
      ~ Trait,
      scales         = "free_y",
      strip.position = "left",
      labeller       = as_labeller(trait_labeller)
    ) +
    scale_fill_manual(values = cb_sex_colors) +
    labs(
      title = title,
      x = "Sex",
      y = NULL
    ) +
    theme(
      strip.placement   = "outside",
      strip.background  = element_blank(),
      strip.text.y      = element_text(
        angle = 0,
        hjust = 1,
        size =10,
        margin = margin(t = 120, r= 8, b = 10)
      ),
      axis.title.y      = element_blank()
    )
}

## ---------------------------------------------------------------
## 8.5 Build lists of training/test datasets
## ---------------------------------------------------------------

data_G1_list <- list(
  DS_G1_28,
  DS_G1_42,
  DS_G1_28,
  DS_G1_42,
  DS_70_28,
  DS_70_42
)

data_G2_list <- list(
  DS_G2_28,
  DS_G2_42,
  DS_G2_28,
  DS_G2_42,
  DS_30_28,
  DS_30_42
)

## ---------------------------------------------------------------
## 8.6 Save + show (TIFF, 500 dpi, white background)
## ---------------------------------------------------------------

save_and_show_plot <- function(plot_obj,
                               filename,
                               folder  = "PLOTS",
                               width   = 8,
                               height  = 6,
                               dpi     = 500) {
  
  print(plot_obj)
  
  if (!dir.exists(folder)) dir.create(folder, recursive = TRUE)
  
  if (!grepl("\\.tiff?$", filename, ignore.case = TRUE)) {
    filename <- paste0(filename, ".tiff")
  }
  filepath <- file.path(folder, filename)
  
  old_opts <- showtext::showtext_opts(dpi = dpi)
  on.exit(showtext::showtext_opts(old_opts), add = TRUE)
  
  ggsave(
    filename    = filepath,
    plot        = plot_obj,
    device      = ragg::agg_tiff,
    width       = width,
    height      = height,
    units       = "in",
    dpi         = dpi,
    compression = "lzw",
    bg          = "white"
  )
  
  message("✔ Plot saved: ", filepath)
}

## ---------------------------------------------------------------
## 8.7 Helper: combine two plots side by side with shared legend
## ---------------------------------------------------------------

combine_side_by_side <- function(p1, p2, legend_position = "bottom") {
  (p1 + p2 + plot_layout(guides = "collect")) &
    theme(legend.position = legend_position)
}

## ---------------------------------------------------------------
## 8.8 Helper: frame for panel (training / test)
## ---------------------------------------------------------------

add_frame <- function(p, fill = "white") {
  p +
    theme(
      panel.background = element_rect(
        fill      = fill,
        colour    = "black",
        linewidth = 0.7
      ),
      panel.border = element_rect(
        fill      = NA,
        colour    = "black",
        linewidth = 0.7
      ),
      plot.margin = margin(5.5, 5.5, 8, 5.5)
    )
}

## ===============================================================
## 8.9 Main loop – all models, G1+G2 paired plots
## ===============================================================

for (i in seq_along(pipeline_obj_list)) {
  
  res      <- pipeline_obj_list[[i]]
  summ     <- summary_list[[i]]
  label    <- summ$label
  traits_i <- summ$traits
  lda_mod  <- res$lda_model_G1
  data_G1  <- data_G1_list[[i]]
  data_G2  <- data_G2_list[[i]]
  
  folder_i <- file.path("PLOTS", gsub("[^A-Za-z0-9_]+", "_", label))
  if (!dir.exists(folder_i)) dir.create(folder_i, recursive = TRUE)
  
  dph <- as.integer(sub(" .*", "", label))
  is_pooled <- grepl("70/30", label)
  
  if (!is_pooled) {
    group_G1 <- "G1 (training)"
    group_G2 <- "G2 (test)"
  } else {
    group_G1 <- "pooled dataset (training)"
    group_G2 <- "pooled dataset (test)"
  }
  
  ## ---------- LD1 SIMPLE ----------
  title_ld1_simple_G1 <- make_title("ld1_simple", dph, group_G1, pooled = is_pooled)
  title_ld1_simple_G2 <- make_title("ld1_simple", dph, group_G2, pooled = is_pooled)
  
  p_ld1_simple_G1 <- plot_LD1_simple(lda_mod, data_G1, title_ld1_simple_G1)
  p_ld1_simple_G2 <- plot_LD1_simple(lda_mod, data_G2, title_ld1_simple_G2)
  
  p_ld1_simple_G1 <- add_frame(p_ld1_simple_G1, fill = "#F5F5F5")
  p_ld1_simple_G2 <- add_frame(p_ld1_simple_G2, fill = "white")
  
  p_ld1_simple_both <- combine_side_by_side(p_ld1_simple_G1, p_ld1_simple_G2)
  
  save_and_show_plot(
    p_ld1_simple_both,
    "LD1_simple_G1_G2",
    folder  = folder_i,
    width   = 12,
    height  = 6,
    dpi     = 500
  )
  
  ## ---------- LD1 DENSITY ----------
  title_ld1_density_G1 <- make_title("ld1_density", dph, group_G1, pooled = is_pooled)
  title_ld1_density_G2 <- make_title("ld1_density", dph, group_G2, pooled = is_pooled)
  
  p_ld1_density_G1 <- plot_LD1_density(lda_mod, data_G1, title_ld1_density_G1)
  p_ld1_density_G2 <- plot_LD1_density(lda_mod, data_G2, title_ld1_density_G2)
  
  p_ld1_density_G1 <- add_frame(p_ld1_density_G1, fill = "#F5F5F5")
  p_ld1_density_G2 <- add_frame(p_ld1_density_G2, fill = "white")
  
  p_ld1_density_both <- combine_side_by_side(p_ld1_density_G1, p_ld1_density_G2)
  
  save_and_show_plot(
    p_ld1_density_both,
    "LD1_density_G1_G2",
    folder  = folder_i,
    width   = 12,
    height  = 6,
    dpi     = 500
  )
  
  ## ---------- TRAITS ----------
  title_traits_G1 <- make_title("traits", dph, group_G1, pooled = is_pooled)
  title_traits_G2 <- make_title("traits", dph, group_G2, pooled = is_pooled)
  
  p_traits_G1 <- plot_traits_by_sex(data_G1, traits_i, title_traits_G1)
  p_traits_G2 <- plot_traits_by_sex(data_G2, traits_i, title_traits_G2)
  
  p_traits_G1 <- add_frame(p_traits_G1, fill = "#F5F5F5")
  p_traits_G2 <- add_frame(p_traits_G2, fill = "white")
  
  p_traits_both <- combine_side_by_side(p_traits_G1, p_traits_G2)
  
  save_and_show_plot(
    p_traits_both,
    "traits_violin_G1_G2",
    folder  = folder_i,
    width   = 12,
    height  = 6,
    dpi     = 500
  )
}
