# Supplementary material for: Tarsus length as a simple and robust candidate for early sex determination in partridges across contrasting growing contexts: a case study in Rock partridge (Alectoris graeca Meisner, 1804)
Source: Vet Anim Sci. 2026 Apr 12;32:100657. doi: 10.1016/j.vas.2026.100657 (PMC13101291; doi:10.1016/j.vas.2026.100657)
Supplement: Supplementary file 2 [file mmc2.zip › DS/DS_30_28.xlsx]

## Sheet: DS_30_28
ID	Serie	Week of life	Days after hatching	Sex	LW	TL	TD	TW	HW	HL
A. graeca 10	1	D	28	F	124.29	30.68	3.47	5.32	15.19	29.41
A. graeca 16	1	D	28	F	118.56	32.61	3.24	5.3	15.64	29.33
A. graeca 15	1	D	28	M	147.8	34.29	3.81	5.45	15.88	30.07
A. graeca 2	1	D	28	M	149.27	33.58	3.59	5.48	16.11	29.78
A. graeca 15	2	D	28	F	83.4	30.33	3.32	4.6	15.64	27.0413
A. graeca 9	2	D	28	F	112.28	30.86	3.53	5.17	14.44	29.5122
A. graeca 13	2	D	28	M	152.87	32.98	3.45	5.1	15.49	31.63
A.graeca 22	2	D	28	M	127.86	32.99	3.6	5.38	15.89	29.2338
