# Supplementary material for: Tarsus length as a simple and robust candidate for early sex determination in partridges across contrasting growing contexts: a case study in Rock partridge (Alectoris graeca Meisner, 1804)
Source: Vet Anim Sci. 2026 Apr 12;32:100657. doi: 10.1016/j.vas.2026.100657 (PMC13101291; doi:10.1016/j.vas.2026.100657)
Supplement: Supplementary file 2 [file mmc2.zip › DS/DS_30_42.xlsx]

## Sheet: DS_30_42
ID	Serie	Week of life	Days after hatching	Sex	LW	TL	TD	TW	HW	HL
A. graeca 10	1	F	42	F	201.21	32.84	4.06	6.24	18.16	31.64
A. graeca 16	1	F	42	F	218.92	35.18	3.71	6.04	18.07	31.8
A. graeca 15	1	F	42	M	250.23	40.89	4.24	6.56	18.8	32.67
A. graeca 2	1	F	42	M	236.04	37.97	3.93	6.4	18.32	32.76
A. graeca 15	2	F	42	F	139	34.65	3.62	5.03	16.05	30.5806
A. graeca 9	2	F	42	F	209.98	36.56	4.35	6.09	15.89	30.37
A. graeca 13	2	F	42	M	198.2	38.53	4.37	6.37	16.24	32.5337
A.graeca 22	2	F	42	M	227.5	39.72	4.34	6.47	17.12	32.523
