# Supplementary material for: Tarsus length as a simple and robust candidate for early sex determination in partridges across contrasting growing contexts: a case study in Rock partridge (Alectoris graeca Meisner, 1804)
Source: Vet Anim Sci. 2026 Apr 12;32:100657. doi: 10.1016/j.vas.2026.100657 (PMC13101291; doi:10.1016/j.vas.2026.100657)
Supplement: Supplementary file 2 [file mmc2.zip › DS/DS_70_28.xlsx]

## Sheet: DS_70_28
ID	Serie	Week of life	Days after hatching	Sex	LW	TL	TD	TW	HW	HL
A. graeca 1	1	D	28	M	150.22	33.04	3.72	5.35	17.32	28.91
A. graeca 3	1	D	28	M	127.7	32.54	3.58	5.32	16.42	30.19
A. graeca 4	1	D	28	F	120.43	30.51	3.48	4.94	16.36	28.4
A. graeca 5	1	D	28	F	129.13	30.05	3.63	5.18	16.18	28.44
A. graeca 6	1	D	28	F	97.09	28.37	3.09	4.61	15.5	27.37
A. graeca 7	1	D	28	M	139.8	34.25	3.59	5.4	17.35	30
A. graeca 8	1	D	28	M	148.19	34.45	3.89	5.91	17.14	31.07
A. graeca 11	1	D	28	M	139.58	34.15	3.94	5.63	16.19	29.55
A. graeca 12	1	D	28	F	127.08	30.6	3.29	4.9	15.74	29.48
A. graeca 13	1	D	28	F	105.71	32.37	3.62	5.71	16.07	29.56
A. graeca 17	1	D	28	M	132.71	33.26	3.84	5.35	16.13	29.36
A. graeca 18	1	D	28	F	124.26	31.44	3.33	5.04	15.89	27.51
A. graeca 1	2	D	28	M	157.63	32.22	3.36	5.43	14.95	28.3944
A. graeca 6	2	D	28	M	160.13	33.01	3.94	5.12	14.79	28.4541
A. graeca 11	2	D	28	M	125.55	32.08	3.75	5.46	14.57	28.6933
A. graeca 12	2	D	28	M	120.87	31.83	3.66	5.22	16.14	28.0407
A. graeca 14	2	D	28	M	143.61	33.94	4.33	5.76	15.53	29.7904
A. graeca 17	2	D	28	F	98.13	30.65	3.26	4.95	15.41	27.3602
A.graeca 19	2	D	28	F	110.57	31.4	3.61	4.95	15.59	29.2968
A.graeca 21	2	D	28	F	133.24	31.54	3.93	5.34	14.88	29.39
A.graeca 23	2	D	28	M	126.94	31.95	3.5	5.1	14.58	28.3166
A.graeca 25	2	D	28	F	106.93	30.99	3.47	5.32	15.05	28.0362
