# Supplementary material for: Tarsus length as a simple and robust candidate for early sex determination in partridges across contrasting growing contexts: a case study in Rock partridge (Alectoris graeca Meisner, 1804)
Source: Vet Anim Sci. 2026 Apr 12;32:100657. doi: 10.1016/j.vas.2026.100657 (PMC13101291; doi:10.1016/j.vas.2026.100657)
Supplement: Supplementary file 2 [file mmc2.zip › DS/DS_70_42.xlsx]

## Sheet: DS_70_42
ID	Serie	Week of life	Days after hatching	Sex	LW	TL	TD	TW	HW	HL
A. graeca 1	1	F	42	M	231.59	40.25	4.13	5.94	18.59	32.38
A. graeca 3	1	F	42	M	233.91	38.72	4.07	6.26	18.1	31.82
A. graeca 4	1	F	42	F	206.48	35.29	3.61	5.57	18.01	30.9
A. graeca 5	1	F	42	F	201.3	34.08	3.82	5.71	16.33	31.53
A. graeca 6	1	F	42	F	184.91	35.24	3.77	5.73	17.27	30.4
A. graeca 7	1	F	42	M	223.38	40.33	4.03	6.3	19.33	32.1
A. graeca 8	1	F	42	M	268.83	40.97	4.53	6.88	18.48	32.57
A. graeca 11	1	F	42	M	256.31	39.71	4.6	6.71	19.01	32.86
A. graeca 12	1	F	42	F	202.54	35.88	4.06	5.83	18.79	30.94
A. graeca 13	1	F	42	F	224.35	35.17	3.93	6.21	18.06	31.66
A. graeca 17	1	F	42	M	200.27	38.95	4.06	6.15	18.33	33.32
A. graeca 18	1	F	42	F	214.93	37.36	3.99	6.22	18.47	31.99
A. graeca 1	2	F	42	M	202.01	39.57	4.37	6.3	15.82	32.1111
A. graeca 6	2	F	42	M	197.58	38.51	4.21	6.12	16.46	32.2327
A. graeca 11	2	F	42	M	218.2	38.38	4.17	6.57	16.49	32.145
A. graeca 12	2	F	42	M	213.73	39.4	4.68	6.79	17.31	33.5014
A. graeca 14	2	F	42	M	248.43	39.72	4.64	6.86	16.37	32.8808
A. graeca 17	2	F	42	F	179.58	36.21	3.85	6.1	15.87	31.0039
A.graeca 19	2	F	42	F	218.34	35.98	4.32	5.88	16.34	32.3253
A.graeca 21	2	F	42	F	224.23	37.17	4.11	6.18	16.11	32.0353
A.graeca 23	2	F	42	M	218.97	38.28	4.08	6.33	15.89	32.13
A.graeca 25	2	F	42	F	196.58	36.98	4.04	6.1	15.47	31.5612
