# Supplementary material for: Tarsus length as a simple and robust candidate for early sex determination in partridges across contrasting growing contexts: a case study in Rock partridge (Alectoris graeca Meisner, 1804)
Source: Vet Anim Sci. 2026 Apr 12;32:100657. doi: 10.1016/j.vas.2026.100657 (PMC13101291; doi:10.1016/j.vas.2026.100657)
Supplement: Supplementary file 2 [file mmc2.zip › DS/DS_G1_28.xlsx]

## Sheet: DS_G1_28
ID	Serie	Week of life	Days after hatching	Sex	Sex n	LW	TL	TD	TW	HW	HL
A. graeca 10	1	D	28	F	0	124.29	30.68	3.47	5.32	15.19	29.41
A. graeca 12	1	D	28	F	0	127.08	30.6	3.29	4.9	15.74	29.48
A. graeca 13	1	D	28	F	0	105.71	32.37	3.62	5.71	16.07	29.56
A. graeca 16	1	D	28	F	0	118.56	32.61	3.24	5.3	15.64	29.33
A. graeca 18	1	D	28	F	0	124.26	31.44	3.33	5.04	15.89	27.51
A. graeca 4	1	D	28	F	0	120.43	30.51	3.48	4.94	16.36	28.4
A. graeca 5	1	D	28	F	0	129.13	30.05	3.63	5.18	16.18	28.44
A. graeca 6	1	D	28	F	0	97.09	28.37	3.09	4.61	15.5	27.37
A. graeca 1	1	D	28	M	1	150.22	33.04	3.72	5.35	17.32	28.91
A. graeca 11	1	D	28	M	1	139.58	34.15	3.94	5.63	16.19	29.55
A. graeca 15	1	D	28	M	1	147.8	34.29	3.81	5.45	15.88	30.07
A. graeca 17	1	D	28	M	1	132.71	33.26	3.84	5.35	16.13	29.36
A. graeca 2	1	D	28	M	1	149.27	33.58	3.59	5.48	16.11	29.78
A. graeca 3	1	D	28	M	1	127.7	32.54	3.58	5.32	16.42	30.19
A. graeca 7	1	D	28	M	1	139.8	34.25	3.59	5.4	17.35	30
A. graeca 8	1	D	28	M	1	148.19	34.45	3.89	5.91	17.14	31.07
