# Supplementary material for: Tarsus length as a simple and robust candidate for early sex determination in partridges across contrasting growing contexts: a case study in Rock partridge (Alectoris graeca Meisner, 1804)
Source: Vet Anim Sci. 2026 Apr 12;32:100657. doi: 10.1016/j.vas.2026.100657 (PMC13101291; doi:10.1016/j.vas.2026.100657)
Supplement: Supplementary file 2 [file mmc2.zip › DS/DS_G1_42.xlsx]

## Sheet: DS_G1_42
ID	Serie	Week of life	Days after hatching	Sex	Sex n	LW	TL	TD	TW	HW	HL
A. graeca 10	1	F	42	F	0	201.21	32.84	4.06	6.24	18.16	31.64
A. graeca 12	1	F	42	F	0	202.54	35.88	4.06	5.83	18.79	30.94
A. graeca 13	1	F	42	F	0	224.35	35.17	3.93	6.21	18.06	31.66
A. graeca 16	1	F	42	F	0	218.92	35.18	3.71	6.04	18.07	31.8
A. graeca 18	1	F	42	F	0	214.93	37.36	3.99	6.22	18.47	31.99
A. graeca 4	1	F	42	F	0	206.48	35.29	3.61	5.57	18.01	30.9
A. graeca 5	1	F	42	F	0	201.3	34.08	3.82	5.71	16.33	31.53
A. graeca 6	1	F	42	F	0	184.91	35.24	3.77	5.73	17.27	30.4
A. graeca 1	1	F	42	M	1	231.59	40.25	4.13	5.94	18.59	32.38
A. graeca 11	1	F	42	M	1	256.31	39.71	4.6	6.71	19.01	32.86
A. graeca 15	1	F	42	M	1	250.23	40.89	4.24	6.56	18.8	32.67
A. graeca 17	1	F	42	M	1	200.27	38.95	4.06	6.15	18.33	33.32
A. graeca 2	1	F	42	M	1	236.04	37.97	3.93	6.4	18.32	32.76
A. graeca 3	1	F	42	M	1	233.91	38.72	4.07	6.26	18.1	31.82
A. graeca 7	1	F	42	M	1	223.38	40.33	4.03	6.3	19.33	32.1
A. graeca 8	1	F	42	M	1	268.83	40.97	4.53	6.88	18.48	32.57
