# Supplementary material for: Tarsus length as a simple and robust candidate for early sex determination in partridges across contrasting growing contexts: a case study in Rock partridge (Alectoris graeca Meisner, 1804)
Source: Vet Anim Sci. 2026 Apr 12;32:100657. doi: 10.1016/j.vas.2026.100657 (PMC13101291; doi:10.1016/j.vas.2026.100657)
Supplement: Supplementary file 2 [file mmc2.zip › DS/DS_G2_28.xlsx]

## Sheet: DS_G2_28
ID	Serie	Week of life	Days after hatching	Sex	Sex n	LW	TL	TD	TW	HW	HL
A. graeca 15	2	D	28	F	1	83.4	30.33	3.32	4.6	15.64	27.0413
A. graeca 17	2	D	28	F	1	98.13	30.65	3.26	4.95	15.41	27.3602
A. graeca 9	2	D	28	F	1	112.28	30.86	3.53	5.17	14.44	29.5122
A.graeca 19	2	D	28	F	1	110.57	31.4	3.61	4.95	15.59	29.2968
A.graeca 21	2	D	28	F	1	133.24	31.54	3.93	5.34	14.88	29.39
A.graeca 25	2	D	28	F	1	106.93	30.99	3.47	5.32	15.05	28.0362
A. graeca 1	2	D	28	M	0	157.63	32.22	3.36	5.43	14.95	28.3944
A. graeca 11	2	D	28	M	0	125.55	32.08	3.75	5.46	14.57	28.6933
A. graeca 12	2	D	28	M	0	120.87	31.83	3.66	5.22	16.14	28.0407
A. graeca 13	2	D	28	M	0	152.87	32.98	3.45	5.1	15.49	31.63
A. graeca 14	2	D	28	M	0	143.61	33.94	4.33	5.76	15.53	29.7904
A. graeca 6	2	D	28	M	0	160.13	33.01	3.94	5.12	14.79	28.4541
A.graeca 22	2	D	28	M	0	127.86	32.99	3.6	5.38	15.89	29.2338
A.graeca 23	2	D	28	M	0	126.94	31.95	3.5	5.1	14.58	28.3166
