# Supplementary material for: Tarsus length as a simple and robust candidate for early sex determination in partridges across contrasting growing contexts: a case study in Rock partridge (Alectoris graeca Meisner, 1804)
Source: Vet Anim Sci. 2026 Apr 12;32:100657. doi: 10.1016/j.vas.2026.100657 (PMC13101291; doi:10.1016/j.vas.2026.100657)
Supplement: Supplementary file 2 [file mmc2.zip › DS/DS_G2_42.xlsx]

## Sheet: DS_G2_42
ID	Serie	Week of life	Days after hatching	Sex	Sex n	LW	TL	TD	TW	HW	HL
A. graeca 15	2	F	42	F	1	139	34.65	3.62	5.03	16.05	30.5806
A. graeca 17	2	F	42	F	1	179.58	36.21	3.85	6.1	15.87	31.0039
A. graeca 9	2	F	42	F	1	209.98	36.56	4.35	6.09	15.89	30.37
A.graeca 19	2	F	42	F	1	218.34	35.98	4.32	5.88	16.34	32.3253
A.graeca 21	2	F	42	F	1	224.23	37.17	4.11	6.18	16.11	32.0353
A.graeca 25	2	F	42	F	1	196.58	36.98	4.04	6.1	15.47	31.5612
A. graeca 1	2	F	42	M	0	202.01	39.57	4.37	6.3	15.82	32.1111
A. graeca 11	2	F	42	M	0	218.2	38.38	4.17	6.57	16.49	32.145
A. graeca 12	2	F	42	M	0	213.73	39.4	4.68	6.79	17.31	33.5014
A. graeca 13	2	F	42	M	0	198.2	38.53	4.37	6.37	16.24	32.5337
A. graeca 14	2	F	42	M	0	248.43	39.72	4.64	6.86	16.37	32.8808
A. graeca 6	2	F	42	M	0	197.58	38.51	4.21	6.12	16.46	32.2327
A.graeca 22	2	F	42	M	0	227.5	39.72	4.34	6.47	17.12	32.523
A.graeca 23	2	F	42	M	0	218.97	38.28	4.08	6.33	15.89	32.13
